# Supplementary material for: Nutritional Metabolites of Red Pigmented Lettuce (Lactuca sativa) Germplasm and Correlations with Selected Phenotypic Characters
Source: Foods. 2021 Oct 19;10(10):2504. doi: 10.3390/foods10102504 (PMC8535348; doi:10.3390/foods10102504)
Supplement: Supplementary file 1 [file foods-10-02504-s001.zip]

Archive with 1 entries (1 files):
- foods-1412258-supplementary.pdf
